# Supplementary material for: Single-Dose Rifampicin Leprosy Chemoprophylaxis for Household Contacts in Kiribati: An Audit of a Combined Retrospective and Prospective Approach
Source: Trop Med Infect Dis. 2024 Mar 1;9(3):58. doi: 10.3390/tropicalmed9030058 (PMC10976163; doi:10.3390/tropicalmed9030058)
Supplement: Supplementary file 1 [file tropicalmed-09-00058-s001.zip]

Archive with 1 entries (1 files):
- tropicalmed-2814846-supplementary.pdf
